# Supplementary material for: The Application Status of Radiomics-Based Machine Learning in Intrahepatic Cholangiocarcinoma: Systematic Review and Meta-Analysis
Source: J Med Internet Res. 2025 May 5;27:e69906. doi: 10.2196/69906 (PMC12089883; doi:10.2196/69906)
Supplement: Multimedia Appendix 2 [file jmir_v27i1e69906_app2.zip]

Archive with 4 entries (4 files):
- Table S4-S19.docx
- Table S1.docx
- Table S2.docx
- Table S3.docx
